# Supplementary material for: Mechanism of the Oxidative Ring-Closure Reaction during Gliotoxin Biosynthesis by Cytochrome P450 GliF
Source: Int J Mol Sci. 2024 Aug 6;25(16):8567. doi: 10.3390/ijms25168567 (PMC11354885; doi:10.3390/ijms25168567)
Supplement: Supplementary file 1 [file ijms-25-08567-s001.zip]

Archive with 1 entries (1 files):
- ijms-3101509-supplementary.pdf
